# Supplementary material for: Post‐transcriptional regulation of PIAS3 expression by miR‐18a in malignant mesothelioma
Source: Mol Oncol. 2018 Oct 23;12(12):2124–35. doi: 10.1002/1878-0261.12386 (PMC6275277; doi:10.1002/1878-0261.12386)
Supplement: Supplementary file 2 — Table S1. List of 687 miR candidates from microarray screening. [file MOL2-12-2124-s002.xlsx]

## Sheet: Sheet1
Probe Set ID	Upregulated miRs	H28 miR signal	Average miR signal in upregulated cell lines	Average upregulated ratio	Number of upregulated cell lines
20500771	hsa-miR-127-3p	2.49616	1357.71	543.919	2
20504218	hsa-miR-487b-3p	2.73489	1293.01	472.782	2
20501239	hsa-miR-376a-3p	3.18094	1232.33	387.411	2
20500400	hsa-miR-199a-3p	3.42829	1315.66	383.765	2
20500458	hsa-miR-199b-3p	3.42829	1315.66	383.765	2
20502456	hsa-miR-409-3p	3.04766	1167.28	383.009	2
20503805	hsa-miR-495-3p	2.17723	755.94	347.203	2
20501300	hsa-miR-335-5p	1.9756	587.803	297.531	3
20500489	hsa-miR-224-5p	2.1543	575.134	266.97	3
20504421	hsa-miR-654-3p	2.46492	599.961	243.4	2
20501244	hsa-miR-379-5p	2.45973	588.798	239.376	2
20505798	hsa-miR-543	2.47913	516.653	208.401	2
20501224	hsa-miR-376c-3p	9.62235	1985.97	206.392	2
20500785	hsa-miR-154-3p	1.9686	367.124	186.489	2
20503108	hsa-miR-487a-3p	1.8496	306.942	165.95	2
20500399	hsa-miR-199a-5p	1.85437	280.294	151.153	2
20500421	hsa-miR-148a-3p	4.35888	586.297	134.506	2
20502445	hsa-miR-329-3p	2.14198	262.252	122.434	2
20504418	hsa-miR-411-5p	1.79781	217.94	121.225	2
20503798	hsa-miR-493-5p	2.03088	214.194	105.468	2
20500183	hsa-miR-100-5p	146.842	15411	104.95	3
20532581	14qII-14	2.74313	275.833	100.554	2
20503800	hsa-miR-432-5p	2.67014	267.151	100.051	2
20501250	hsa-miR-382-5p	2.49173	244.36	98.0683	2
20502455	hsa-miR-409-5p	2.18118	209.993	96.2752	2
20532594	14qII-22	2.50037	228.647	91.4454	2
20504419	hsa-miR-411-3p	1.94147	156.596	80.6583	2
20501172	hsa-miR-299-5p	2.24225	178.459	79.5894	2
20500442	hsa-miR-34a-5p	22.2326	1707.14	76.7856	2
20502437	hsa-miR-431-5p	1.95335	141.104	72.2367	2
20500742	hsa-miR-137	1.82816	130.853	71.5763	2
20501281	hsa-miR-337-5p	2.0193	142.638	70.6374	2
20501249	hsa-miR-381-3p	2.28038	152.831	67.0198	2
20500443	hsa-miR-34a-3p	2.66109	172.426	64.7953	2
20502451	hsa-miR-452-5p	2.43966	138.513	56.7757	3
20500731	hsa-miR-125b-1-3p	2.45299	135.896	55.4001	3
20532593	14qII-21	2.24246	123.605	55.1204	2
20506004	hsa-miR-935	2.14564	114.175	53.2124	3
20532602	14qII-28	2.45886	130.336	53.0066	2
20500490	hsa-miR-224-3p	1.87398	98.8723	52.7605	3
20532598	14qII-26	2.19794	114.551	52.1174	2
20532599	14qII-26	2.08564	103.759	49.7493	2
20500432	hsa-miR-139-5p	6.85211	329.82	48.134	3
20503099	hsa-miR-376b-3p	1.80107	86.2066	47.8641	2
20500181	hsa-miR-99a-5p	74.303	3503.19	47.1474	3
20532590	14qII-1	2.68013	126.308	47.1275	2
20532589	14qII-1	2.68302	126.294	47.0718	2
20500784	hsa-miR-154-5p	2.42566	112.545	46.3975	2
20500114	hsa-let-7a-2-3p	2.11854	91.9609	43.4077	3
20500165	hsa-miR-31-3p	13.0516	546.175	41.8475	2
20501228	hsa-miR-370-3p	1.9043	79.5019	41.7487	2
20503097	hsa-miR-410-3p	2.22214	89.9853	40.495	2
20534859	hsa-mir-381	2.01556	79.3338	39.3606	1
20503104	hsa-miR-485-3p	2.85961	109.216	38.1925	2
20503799	hsa-miR-493-3p	2.21437	79.7607	36.0196	2
20500439	hsa-miR-10a-3p	3.06851	106.918	34.8437	2
20501248	hsa-miR-381-5p	1.99421	66.8651	33.5297	1
20500758	hsa-miR-152-3p	30.4329	1007.5	33.1056	3
20501284	hsa-miR-323a-3p	2.41094	79.0225	32.7767	2
20535260	hsa-mir-487b	1.82796	59.0346	32.2954	2
20532608	14qII-3	1.9686	58.8631	29.9009	2
20504569	hsa-miR-1271-5p	3.18191	94.7724	29.7848	3
20532582	14qII-14	2.29421	60.9701	26.5757	2
20532609	14qII-3	1.97504	52.3553	26.5084	2
20504550	hsa-miR-758-3p	1.80878	44.4492	24.5742	2
20500730	hsa-miR-125b-5p	717.391	17466.4	24.3472	3
20534822	hsa-mir-299	2.62632	61.3135	23.3458	1
20501241	hsa-miR-377-3p	2.47913	57.5399	23.2097	2
20532563	14q0	1.79937	40.3813	22.4419	2
20501225	hsa-miR-369-5p	2.44283	52.7444	21.5915	1
20535200	hsa-mir-516a-2	2.10798	44.7957	21.2505	1
20535199	hsa-mir-516a-1	2.10798	44.7957	21.2505	1
20501245	hsa-miR-379-3p	1.9709	41.8631	21.2406	2
20500164	hsa-miR-31-5p	297.277	6240.42	20.9919	2
20504188	hsa-miR-539-5p	1.92702	40.2693	20.8972	2
20532575	14qI-9	1.59741	33.2039	20.786	2
20503871	hsa-miR-516a-5p	1.959	38.3407	19.5716	1
20517704	hsa-miR-4324	2.91124	56.5588	19.4277	3
20503877	hsa-miR-501-5p	3.99366	75.6599	18.945	3
20500773	hsa-miR-134-5p	6.9071	128.287	18.5732	3
20501173	hsa-miR-299-3p	5.50234	99.959	18.1666	1
20504420	hsa-miR-654-5p	1.87427	33.0841	17.6518	2
20500478	hsa-miR-218-5p	5.48074	95.7196	17.4647	3
20504372	hsa-miR-625-5p	23.9038	408.898	17.106	3
20532572	14qI-7	2.71429	46.1197	16.9915	2
20532578	14qII-12	2.29918	38.5691	16.7751	1
20501240	hsa-miR-377-5p	2.08564	33.7953	16.2038	1
20500176	hsa-miR-95-3p	1.96982	28.9643	14.7041	1
20500438	hsa-miR-10a-5p	140.326	2058.62	14.6703	3
20503809	hsa-miR-497-5p	2.49839	36.0619	14.4341	2
20505795	hsa-miR-665	5.7513	82.1323	14.2806	2
20504268	hsa-miR-551a	1.95804	26.9907	13.7846	1
20505794	hsa-miR-887-3p	2.25611	27.3362	12.1165	3
20532579	14qII-12	2.47843	29.6141	11.9487	2
20503878	hsa-miR-501-3p	21.7678	249.222	11.4491	3
20506712	hsa-miR-1180-3p	16.5206	169.21	10.2424	3
20500776	hsa-miR-136-3p	2.01415	20.288	10.0727	1
20503875	hsa-miR-500a-5p	17.0633	170.557	9.99557	3
20500796	hsa-miR-193a-3p	18.0915	175.529	9.7023	3
20534505	hsa-mir-139	3.6686	34.511	9.40715	3
20517948	hsa-miR-3687	3.54486	33.3331	9.40322	1
20517755	hsa-miR-500b-3p	3.6134	33.9505	9.39574	3
20518785	hsa-miR-4417	16.4348	152.226	9.26241	2
20535137	hsa-mir-487a	1.9686	16.9948	8.63292	2
20503107	hsa-miR-487a-5p	2.13931	18.4565	8.62728	1
20501276	hsa-miR-330-3p	2.43501	20.9273	8.59433	3
20503876	hsa-miR-500a-3p	40.6422	348.618	8.57774	3
20500767	hsa-miR-125b-2-3p	4.71633	40.1357	8.50994	3
20503094	hsa-miR-412-5p	1.88935	16.0041	8.47068	2
20502125	hsa-miR-424-5p	15.4444	128.879	8.3447	2
20501251	hsa-miR-382-3p	2.29052	18.8275	8.21974	2
20501201	hsa-miR-362-5p	27.4728	217.269	7.90849	3
20501202	hsa-miR-362-3p	19.3081	147.97	7.66362	2
20536590	hsa-mir-3687	2.95111	22.3563	7.57557	1
20536552	hsa-mir-3648	7.90035	59.7377	7.5614	1
20534541	hsa-mir-224	2.27828	17.2002	7.54965	2
20532568	14qI-4	2.08564	15.5042	7.4338	1
20500441	hsa-miR-10b-3p	3.03334	22.1094	7.28881	2
20532569	14qI-4	2.24031	16.058	7.16775	1
20503884	hsa-miR-504-5p	2.32549	16.4569	7.07675	1
20505746	hsa-miR-874-3p	5.96061	42.1407	7.06986	2
20500189	hsa-miR-29b-2-5p	12.554	88.434	7.0443	1
20515601	hsa-miR-323b-3p	1.98806	13.7979	6.94037	1
20504378	hsa-miR-628-3p	3.06851	21.184	6.90369	3
20503103	hsa-miR-485-5p	2.3992	16.5467	6.89677	2
20535406	hsa-mir-663a	6.18627	42.5986	6.88598	1
20502441	hsa-miR-433-3p	1.77141	12.052	6.80359	2
20534855	hsa-mir-377	2.71689	18.2382	6.71288	1
20536514	hsa-mir-500b	2.3984	16.0403	6.68792	2
20503880	hsa-miR-502-3p	54.3224	358.894	6.60674	3
20503879	hsa-miR-502-5p	2.55476	16.7951	6.57403	3
20500184	hsa-miR-100-3p	2.72024	17.7002	6.50687	3
20503908	hsa-miR-532-3p	40.2004	258.524	6.43089	3
20503858	hsa-miR-518e-5p	1.8337	11.7807	6.42455	1
20503823	hsa-miR-519c-5p	1.8337	11.7807	6.42455	1
20503829	hsa-miR-519b-5p	1.8337	11.7807	6.42455	1
20503833	hsa-miR-523-5p	1.8337	11.7807	6.42455	1
20503866	hsa-miR-522-5p	1.8337	11.7807	6.42455	1
20503868	hsa-miR-519a-5p	1.8337	11.7807	6.42455	1
20525587	hsa-miR-6813-5p	2.66157	16.881	6.34249	2
20504564	hsa-miR-1296-5p	3.924	24.8077	6.32204	2
20525601	hsa-miR-6820-5p	5.77932	35.9707	6.22405	3
20536854	hsa-mir-4634	5.43264	33.5778	6.18075	2
20504408	hsa-miR-652-3p	30.6744	187.557	6.11445	3
20529773	hsa-miR-8063	11.3659	69.3766	6.1039	3
20504432	hsa-miR-660-3p	2.32494	14.0162	6.02864	2
20506012	hsa-miR-941	4.13191	24.6503	5.96585	2
20500420	hsa-miR-148a-5p	2.127	12.4756	5.86534	1
20537637	hsa-mir-6891	4.81337	28.1592	5.85021	1
20504357	hsa-miR-615-3p	4.8307	27.2137	5.63349	1
20501278	hsa-miR-328-3p	1.89121	10.5384	5.57233	3
20503803	hsa-miR-494-3p	592.707	3289.33	5.54968	1
20504431	hsa-miR-660-5p	93.7089	518.347	5.53146	3
20533419	ENSG00000238629	2.21666	12.0574	5.43948	1
20506818	hsa-miR-1290	3.80213	20.4976	5.39109	2
20500460	hsa-miR-204-5p	7.55083	40.4359	5.35516	1
20503840	hsa-miR-520c-5p	1.8326	9.7637	5.32778	1
20503862	hsa-miR-518d-5p	1.8326	9.7637	5.32778	1
20503839	hsa-miR-526a	1.8326	9.7637	5.32778	1
20518425	hsa-miR-3180	18.5925	98.4411	5.29465	1
20500716	hsa-let-7i-3p	19.8132	103.8	5.23892	1
20503867	hsa-miR-522-3p	2.22137	11.5459	5.19766	1
20504553	hsa-miR-671-3p	8.23446	42.3879	5.14763	1
20500770	hsa-miR-127-5p	1.72763	8.66551	5.01584	2
20515610	hsa-miR-3180-3p	36.1061	180.244	4.99206	1
20538113	SNORD123	59.0622	291.674	4.93842	2
20535205	hsa-mir-501	3.96853	19.4512	4.90137	3
20501227	hsa-miR-370-5p	2.1307	10.4384	4.89905	1
20504297	hsa-miR-574-5p	20.4571	100.066	4.89151	2
20503789	hsa-miR-491-5p	4.94109	24.0951	4.87648	3
20524053	hsa-miR-6132	15.6235	75.003	4.80064	1
20500192	hsa-miR-105-5p	2.27068	10.8671	4.78582	1
20519670	hsa-miR-4783-3p	3.20149	15.1153	4.72132	2
20515520	hsa-miR-3124-5p	3.25848	15.2219	4.67146	2
20505790	hsa-miR-885-3p	3.5279	16.4415	4.6604	2
20503907	hsa-miR-532-5p	112.559	523.922	4.65464	3
20500433	hsa-miR-139-3p	3.38856	15.5443	4.58727	1
20500795	hsa-miR-193a-5p	137.246	620.794	4.52321	3
20500440	hsa-miR-10b-5p	189.973	856.415	4.50809	2
20506821	hsa-miR-1293	2.15569	9.63831	4.47109	3
20525392	hsa-miR-6721-5p	2.86108	12.6785	4.43137	1
20536515	hsa-mir-500b	7.36702	32.6207	4.42794	3
20501242	hsa-miR-378a-5p	15.3368	66.9154	4.36307	3
20520576	hsa-miR-5195-3p	15.5406	65.9674	4.24483	2
20535411	hsa-mir-411	2.56156	10.8496	4.23553	1
20506779	hsa-miR-1231	27.6642	116.416	4.2082	3
20525593	hsa-miR-6816-5p	245.536	1014.24	4.13072	1
20523012	hsa-miR-6080	2.16965	8.94379	4.12222	2
20535203	hsa-mir-500a	21.2064	86.6907	4.08794	3
20506815	hsa-miR-1287-5p	3.08174	12.5684	4.07833	2
20532616	14qII-9	3.65912	14.8513	4.05871	2
20532585	14qII-17	2.19638	8.89193	4.04844	2
20515618	hsa-miR-3065-5p	3.69795	14.8656	4.01996	2
20501292	hsa-miR-331-5p	9.50957	38.2109	4.01815	1
20500469	hsa-miR-212-3p	9.16647	36.4501	3.97646	1
20500736	hsa-miR-132-5p	8.2241	32.4616	3.94713	1
20518621	hsa-miR-3934-5p	3.12247	12.2633	3.92742	1
20500746	hsa-miR-140-3p	422.834	1642.63	3.88481	2
20504309	hsa-miR-582-5p	1.82466	7.05583	3.86694	1
20518625	hsa-miR-3937	26.1341	100.789	3.8566	1
20501312	hsa-miR-345-5p	39.2921	149.507	3.80502	2
20510799	hsa-miR-1972	172.177	648.617	3.76715	2
20532597	14qII-25	1.97184	7.42383	3.76492	1
20504273	hsa-miR-92b-5p	40.3625	151.938	3.76433	1
20525633	hsa-miR-6780b-5p	32.4494	121.363	3.74006	2
20501280	hsa-miR-342-3p	150.856	561.963	3.72518	2
20515645	hsa-miR-3200-3p	2.28938	8.48424	3.7059	3
20505788	hsa-miR-744-3p	4.58037	16.9326	3.69677	2
20500726	hsa-miR-122-5p	2.45759	8.99805	3.66133	1
20518460	hsa-miR-3929	6.62413	24.0518	3.63094	1
20532595	14qII-23	2.14675	7.76024	3.61489	1
20525565	hsa-miR-6802-5p	25.9003	93.08	3.59378	2
20500737	hsa-miR-132-3p	86.4007	309.993	3.58785	2
20525414	hsa-miR-6726-5p	7.71198	27.4752	3.56267	1
20519494	hsa-miR-1343-5p	91.032	322.797	3.54597	1
20517899	hsa-miR-3648	20.8556	73.3775	3.51836	3
20504342	hsa-miR-602	17.2924	60.8393	3.51828	1
20537253	hsa-mir-6080	2.49677	8.77563	3.51479	2
20536970	hsa-mir-4734	3.93669	13.8063	3.50707	1
20515623	hsa-miR-3187-3p	15.4106	53.8293	3.493	2
20525497	hsa-miR-6768-5p	7.18865	24.7833	3.44756	3
20500745	hsa-miR-140-5p	153.573	529.034	3.44483	2
20500798	hsa-miR-195-5p	96.5078	329.795	3.41729	2
20505962	hsa-miR-921	2.71243	9.24023	3.40662	1
20517820	hsa-miR-3613-5p	2.21666	7.42958	3.35171	1
20525695	hsa-miR-6867-5p	8.17329	27.3824	3.35022	2
20500485	hsa-miR-222-5p	50.0634	167.368	3.34313	3
20537262	hsa-mir-6090	9.77477	32.4478	3.31955	1
20503882	hsa-miR-503-5p	121.209	400.888	3.30742	2
20518892	hsa-miR-4497	1351.18	4468.06	3.30679	3
20518783	hsa-miR-378e	16.0511	52.3611	3.26216	3
20504407	hsa-miR-652-5p	2.90387	9.46239	3.25855	3
20519405	hsa-miR-4632-5p	59.4669	193.427	3.25267	1
20502438	hsa-miR-431-3p	1.80481	5.85586	3.24458	2
20504298	hsa-miR-574-3p	217.584	700.956	3.22155	2
20501293	hsa-miR-331-3p	222.085	714.334	3.21649	1
20504413	hsa-miR-663a	447.709	1424.29	3.18129	1
20525661	hsa-miR-6850-5p	296.459	942.677	3.17979	1
20515617	hsa-miR-3185	107.103	340.44	3.17863	3
20518852	hsa-miR-4467	69.5212	220.804	3.17606	3
20535693	hsa-mir-941-2	5.83117	18.458	3.16541	3
20535694	hsa-mir-941-3	5.83117	18.458	3.16541	3
20535692	hsa-mir-941-1	5.83117	18.458	3.16541	3
20535695	hsa-mir-941-4	5.83117	18.458	3.16541	3
20536999	hsa-mir-4758	3.65922	11.5601	3.15918	1
20519592	hsa-miR-4741	104.543	329.071	3.1477	1
20517701	hsa-miR-4322	7.17297	22.4878	3.13507	1
20526182	hsa-miR-7112-5p	5.69458	17.8055	3.12674	1
20519457	hsa-miR-4665-5p	26.571	83.0354	3.12504	2
20519565	hsa-miR-4725-3p	7.08997	22.1523	3.12446	1
20519600	hsa-miR-4745-5p	454.573	1416.26	3.11558	2
20500735	hsa-miR-130a-3p	1239.88	3851.6	3.10643	2
20503793	hsa-miR-146b-5p	41.7238	129.464	3.10288	2
20503869	hsa-miR-519a-3p	1.9686	6.07228	3.08456	1
20518629	hsa-miR-3940-5p	551.619	1693.37	3.06982	1
20519580	hsa-miR-4734	229.823	705.284	3.06882	2
20500741	hsa-miR-135a-3p	3.16315	9.68677	3.06238	1
20537000	hsa-mir-4758	3.49617	10.687	3.05679	1
20501295	hsa-miR-324-3p	60.8805	185.112	3.04057	3
20535672	hsa-mir-543	1.99511	6.05082	3.03282	2
20525663	hsa-miR-6851-5p	4.75812	14.4208	3.03077	1
20501180	hsa-miR-130b-5p	3.6336	10.8437	2.98427	3
20525657	hsa-miR-6848-5p	15.108	45.0017	2.97867	1
20500483	hsa-miR-221-5p	147.828	439.369	2.97217	3
20523000	hsa-miR-6068	30.1636	89.5587	2.9691	3
20535083	hsa-mir-424	9.90696	29.2777	2.95526	2
20517835	hsa-miR-3621	65.9592	194.216	2.94448	2
20525684	hsa-miR-6861-5p	12.2768	35.709	2.90866	1
20518880	hsa-miR-4486	27.5793	80.0218	2.90152	2
20515641	hsa-miR-3197	24.0407	69.7509	2.90137	2
20522016	hsa-miR-5684	5.91546	17.0649	2.88479	1
20504576	hsa-miR-1185-2-3p	55.8958	160.501	2.87144	1
20534340	hsa-let-7a-2	2.71971	7.79768	2.8671	3
20518882	hsa-miR-4488	1193.46	3419.71	2.86538	1
20504585	hsa-miR-1185-1-3p	52.7215	150.933	2.86283	1
20501279	hsa-miR-342-5p	2.37634	6.72329	2.82927	2
20506787	hsa-miR-1237-5p	829.256	2333.05	2.81343	1
20534860	hsa-mir-382	1.76308	4.95778	2.812	2
20504377	hsa-miR-628-5p	4.36542	12.2098	2.79693	2
20506803	hsa-miR-1208	2.93071	8.16442	2.78582	1
20509224	hsa-miR-1908-5p	499.986	1391.52	2.78313	2
20525539	hsa-miR-6789-5p	201.058	559.227	2.78141	1
20518936	hsa-miR-378i	189.738	525.721	2.77078	2
20503806	hsa-miR-496	1.75756	4.86614	2.76869	1
20521786	hsa-miR-5572	3.65912	10.1175	2.76503	1
20509227	hsa-miR-1909-3p	22.3063	61.6287	2.76284	3
20501294	hsa-miR-324-5p	212.42	582.263	2.74109	3
20537473	hsa-mir-6729	2.29808	6.29736	2.74027	1
20515607	hsa-miR-3178	895.548	2451.32	2.73723	3
20529783	hsa-miR-8073	11.2924	30.8596	2.73278	1
20504552	hsa-miR-671-5p	165.699	452.459	2.73061	1
20500772	hsa-miR-129-2-3p	2.00368	5.46132	2.72564	1
20504572	hsa-miR-1301-3p	18.5925	50.6332	2.7233	3
20519554	hsa-miR-4721	13.264	36.0041	2.71443	3
20519409	hsa-miR-4634	33.9818	92.0737	2.7095	3
20532570	14qI-5	1.94623	5.26116	2.70326	1
20519609	hsa-miR-4750-5p	22.1429	59.8414	2.70251	2
20504390	hsa-miR-637	2.99659	8.05578	2.68831	1
20506797	hsa-miR-663b	5.94647	15.9594	2.68385	1
20518933	hsa-miR-4532	137.599	369.156	2.68284	1
20525555	hsa-miR-6797-5p	5.2602	14.0567	2.67227	1
20534832	hsa-mir-362	3.86361	10.2496	2.65287	2
20502126	hsa-miR-424-3p	169.911	448.362	2.63882	2
20503815	hsa-miR-498	3.32051	8.74338	2.63314	3
20525571	hsa-miR-6805-5p	135.198	355.398	2.62872	3
20519498	hsa-miR-4690-5p	13.7897	36.1157	2.61904	3
20502122	hsa-miR-422a	303.757	790.899	2.60372	3
20525747	hsa-miR-6893-5p	13.2929	34.538	2.59822	1
20501159	hsa-miR-29c-5p	23.7259	61.0749	2.57418	1
20500143	hsa-miR-22-5p	334.584	860.873	2.57297	1
20518893	hsa-miR-4498	13.6691	34.9952	2.56017	1
20504586	hsa-miR-762	845.085	2154.94	2.54996	1
20503835	hsa-miR-518f-5p	2.02628	5.16667	2.54983	1
20536560	hsa-mir-3656	24.3529	62.0709	2.54881	1
20504581	hsa-miR-769-3p	2.64273	6.71926	2.54254	1
20536900	hsa-mir-4674	9.67085	24.5721	2.54084	1
20515624	hsa-miR-3188	20.5578	52.1646	2.53746	2
20506771	hsa-miR-1227-5p	197.724	501.11	2.53439	1
20529782	hsa-miR-8072	620.169	1571.52	2.53402	1
20537879	hsa-mir-486-2	2.86108	7.23967	2.5304	1
20501198	hsa-miR-361-3p	37.6308	94.8303	2.52002	1
20518887	hsa-miR-4492	149.862	377.642	2.51994	1
20518851	hsa-miR-4466	1731.37	4360.67	2.51862	1
20523016	hsa-miR-6084	2.19191	5.52001	2.51836	1
20504341	hsa-miR-601	6.94555	17.4404	2.51102	1
20525436	hsa-miR-6737-5p	4.95531	12.4187	2.50613	1
20536496	hsa-mir-4281	100.344	251.119	2.50259	1
20501243	hsa-miR-378a-3p	609.765	1523.63	2.49872	3
20501291	hsa-miR-148b-3p	175.715	438.04	2.49289	3
20506852	hsa-miR-1260a	27.6642	68.6761	2.48249	1
20501285	hsa-miR-326	2.06496	5.05312	2.44708	2
20501168	hsa-miR-34b-5p	2.08564	5.07226	2.432	1
20500190	hsa-miR-103a-2-5p	35.0654	84.9958	2.42392	1
20535808	hsa-mir-663b	4.79626	11.6162	2.42193	1
20519524	hsa-miR-4706	15.4444	37.306	2.4155	1
20525731	hsa-miR-6885-5p	2.90862	7.0254	2.41537	1
20519636	hsa-miR-4763-3p	264.651	639.03	2.41461	1
20532580	14qII-13	1.77171	4.27034	2.41029	1
20518940	hsa-miR-1587	18.2587	43.9323	2.40611	1
20504557	hsa-miR-767-5p	1.82196	4.35888	2.39241	1
20525396	hsa-miR-6724-5p	638.833	1527.01	2.39031	1
20504396	hsa-miR-642a-3p	23.4504	55.755	2.37757	2
20506774	hsa-miR-1228-5p	281.592	667.34	2.36988	1
20515638	hsa-miR-3196	937.936	2221.07	2.36804	2
20500418	hsa-miR-129-5p	2.47808	5.86292	2.36591	2
20534244	HBII-336	48.6914	115.119	2.36426	3
20500486	hsa-miR-222-3p	6349.88	14988.9	2.3605	3
20534616	hsa-mir-125b-2	2.01581	4.75786	2.36026	3
20519074	hsa-miR-3972	2.24252	5.29019	2.35904	2
20514163	hsa-miR-2861	964.07	2269.58	2.35416	1
20526174	hsa-miR-7108-5p	551.252	1296.81	2.35247	1
20525557	hsa-miR-6798-5p	73.4849	172.664	2.34965	1
20519525	hsa-miR-4707-5p	177.981	417.537	2.34597	2
20504274	hsa-miR-92b-3p	295.754	693.209	2.34387	1
20525707	hsa-miR-6873-5p	2.32171	5.42747	2.33771	1
20532711	ACA66	3.1009	7.23786	2.33411	1
20525561	hsa-miR-6800-5p	759.209	1769.33	2.3305	1
20501287	hsa-miR-151a-3p	1452.08	3381.96	2.32904	1
20518905	hsa-miR-4508	1054.79	2456.48	2.32888	1
20506829	hsa-miR-1304-5p	3.27127	7.60945	2.32615	1
20538319	hsa-mir-4466	11.3222	26.3263	2.32519	1
20506887	hsa-miR-1292-5p	3.61748	8.39128	2.31965	1
20519473	hsa-miR-4673	2.94881	6.79067	2.30285	1
20535107	hsa-mir-431	2.10601	4.83806	2.29727	1
20518794	hsa-miR-378g	105.865	243.029	2.29566	3
20500764	hsa-miR-9-3p	1.91435	4.38647	2.29136	1
20518793	hsa-miR-4423-3p	2.111	4.80756	2.27738	1
20504434	hsa-miR-542-5p	2.22033	5.04969	2.2743	2
20534203	ENSG00000269023	2.09986	4.74723	2.26073	1
20525673	hsa-miR-6856-5p	3.21727	7.22535	2.2458	1
20501177	hsa-miR-99b-3p	44.8821	100.37	2.23629	2
20519626	hsa-miR-4758-5p	102.133	227.957	2.23197	1
20535149	hsa-mir-495	2.16629	4.82098	2.22546	2
20504561	hsa-miR-151b	1997.03	4438.51	2.22256	1
20500791	hsa-miR-188-5p	39.8576	88.5839	2.22251	2
20519615	hsa-miR-371b-5p	8.65807	19.2251	2.22048	3
20522537	hsa-miR-5787	1291.77	2868.16	2.22033	1
20504295	hsa-miR-572	4.79805	10.6461	2.21883	2
20503883	hsa-miR-503-3p	2.59083	5.73665	2.21421	2
20519474	hsa-miR-4674	139.584	308.048	2.2069	2
20525523	hsa-miR-6781-5p	31.1978	68.6478	2.20041	1
20535809	hsa-mir-663b	4.90251	10.785	2.19989	1
20501235	hsa-miR-374a-5p	6.31193	13.8637	2.19643	1
20518901	hsa-miR-4505	167.705	367.79	2.19308	1
20504584	hsa-miR-378d	127.711	279.779	2.19072	3
20507742	hsa-miR-1469	891.568	1939.37	2.17523	1
20506864	hsa-miR-1267	2.37154	5.1523	2.17255	1
20537039	hsa-mir-4785	5.24278	11.3881	2.17215	2
20535117	hsa-mir-452	1.87943	4.07549	2.16847	1
20501299	hsa-miR-339-3p	151.835	328.099	2.16089	1
20529779	hsa-miR-8069	1265.73	2735.05	2.16084	3
20535148	hsa-mir-494	2.32751	5.02684	2.15975	1
20538322	U17a	135.852	291.518	2.14585	1
20534825	hsa-mir-99b	7.24902	15.5477	2.14481	2
20501298	hsa-miR-339-5p	573.992	1230.86	2.14439	1
20504384	hsa-miR-33b-3p	5.10367	10.9308	2.14175	2
20518788	hsa-miR-378f	229.505	490.189	2.13585	3
20519607	hsa-miR-4749-5p	76.584	163.522	2.1352	1
20535407	hsa-mir-663a	2.48944	5.29734	2.12792	1
20525741	hsa-miR-6890-5p	7.9287	16.8576	2.12616	1
20537878	hsa-mir-486-2	7.0821	15.0543	2.12568	1
20525394	hsa-miR-6722-3p	150.881	320.279	2.12273	1
20517675	hsa-miR-378c	255.976	542.77	2.1204	3
20520198	hsa-miR-5001-5p	416.725	882.387	2.11743	1
20529774	hsa-miR-8064	40.86	86.2698	2.11135	2
20533155	ENSG00000221252	7.1891	15.1353	2.10532	1
20521785	hsa-miR-5100	975.15	2049.41	2.10163	2
20517682	hsa-miR-4304	5.08474	10.683	2.101	1
20517710	hsa-miR-4253	3.80853	7.96783	2.0921	2
20534498	hsa-mir-148a	2.1044	4.37734	2.08008	1
20532591	14qII-20	2.21262	4.59253	2.07561	1
20535210	hsa-mir-503	2.04218	4.20745	2.06028	1
20509235	hsa-miR-1914-3p	2.75849	5.67233	2.05632	2
20525416	hsa-miR-6727-5p	1347.99	2765.37	2.05147	1
20533420	ENSG00000238629	1.81638	3.72036	2.04823	1
20501772	hsa-miR-196b-3p	2.19999	4.50528	2.04786	2
20505207	hsa-miR-770-5p	2.54354	5.20853	2.04775	1
20500484	hsa-miR-221-3p	7924.7	16188.3	2.04277	2
20525739	hsa-miR-6889-5p	4.38713	8.95037	2.04014	2
20525450	hsa-miR-6744-5p	3.91354	7.97624	2.03812	1
20503790	hsa-miR-491-3p	1.63216	3.30595	2.02551	2
20536292	hsa-mir-3180-2	1.99449	4.03951	2.02534	1
20536294	hsa-mir-3180-3	1.99449	4.03951	2.02534	1
20536291	hsa-mir-3180-1	1.99449	4.03951	2.02534	1
20525543	hsa-miR-6791-5p	482.644	976.598	2.02343	1
20501175	hsa-miR-301a-3p	189.999	384.181	2.02201	1
20517916	hsa-miR-3663-3p	48.2308	97.308	2.01755	2
20506882	hsa-miR-1281	6.90994	13.8988	2.01142	2
20519433	hsa-miR-4651	258.401	519.188	2.00923	1
20521825	hsa-miR-5585-3p	4.02569	8.06799	2.00413	1
20518865	hsa-miR-4478	5.48568	10.9822	2.00198	1
20538323	U17a	31.1597	62.267	1.99832	1
20501286	hsa-miR-151a-5p	4078.34	8086.61	1.98282	1
20519679	hsa-miR-4787-5p	2357.71	4671.12	1.98121	3
20519458	hsa-miR-4665-3p	2.32688	4.60566	1.97933	1
20528733	hsa-miR-7704	2330.83	4613.05	1.97914	2
20537603	hsa-mir-6858	10.1641	20.0298	1.97064	3
20501176	hsa-miR-99b-5p	1553.21	3056.74	1.96802	2
20534626	hsa-mir-154	2.20086	4.31841	1.96214	2
20500132	hsa-miR-18a-5p	1081.91	2120.59	1.96004	1
20502373	hsa-miR-450a-5p	2.19445	4.28974	1.95482	1
20534513	hsa-mir-34a	1.80068	3.51102	1.94983	1
20535419	hsa-mir-660	2.60135	5.04965	1.94117	2
20506006	hsa-miR-937-5p	142.768	277.05	1.94056	1
20500179	hsa-miR-98-5p	135.334	260.697	1.92633	2
20534056	ENSG00000252840	1272.65	2446.08	1.92203	1
20532675	ACA44	1272.65	2446.08	1.92203	1
20537508	hsa-mir-6765	11.5119	22.0645	1.91668	1
20517686	hsa-miR-4306	139.395	266.986	1.91532	1
20509237	hsa-miR-1915-3p	1312.48	2513.77	1.91528	3
20506839	hsa-miR-1247-3p	46.3411	88.6203	1.91235	1
20538140	U17b	1627.77	3108.58	1.90972	1
20535261	hsa-mir-487b	2.23158	4.25553	1.90695	2
20532592	14qII-20	2.21348	4.2166	1.90497	2
20532574	14qI-8	1.9686	3.74006	1.89985	1
20504391	hsa-miR-638	1054.83	2003.43	1.89929	2
20517919	hsa-miR-3665	4697.08	8881.56	1.89087	1
20536558	hsa-mir-3654	1.85159	3.49808	1.88923	1
20535387	hsa-mir-638	2.47913	4.66925	1.88342	1
20500467	hsa-miR-211-3p	5.01127	9.42795	1.88135	1
20520568	hsa-miR-5189-5p	47.1533	88.5839	1.87864	1
20500144	hsa-miR-22-3p	4931.44	9256.45	1.87703	2
20518844	hsa-miR-4462	4.86216	9.11954	1.87561	2
20500445	hsa-miR-181a-2-3p	127.278	237.735	1.86783	1
20518913	hsa-miR-4516	1762.6	3289.64	1.86635	1
20524035	hsa-miR-6125	2411.53	4497.42	1.86497	1
20518637	hsa-miR-3945	2.24187	4.16168	1.85635	1
20525420	hsa-miR-6729-5p	1796.21	3332.9	1.85552	2
20517836	hsa-miR-3622a-5p	5.24969	9.73607	1.8546	1
20506848	hsa-miR-1255a	2.19281	4.06622	1.85435	1
20525541	hsa-miR-6790-5p	75.6047	140.141	1.8536	1
20538185	U45B	2.25988	4.18888	1.85358	1
20500158	hsa-miR-28-5p	393.613	727.774	1.84896	2
20500781	hsa-miR-149-3p	673.234	1244.42	1.84842	1
20515540	hsa-miR-3136-5p	2.91868	5.39232	1.84752	1
20500396	hsa-miR-198	3.35557	6.18654	1.84366	1
20504580	hsa-miR-769-5p	17.1691	31.6024	1.84065	1
20501197	hsa-miR-361-5p	1951.22	3579.63	1.83456	1
20525535	hsa-miR-6787-5p	29.5655	53.9673	1.82535	1
20518718	hsa-miR-374c-5p	8.40064	15.2933	1.82049	1
20500765	hsa-miR-125a-5p	4349.76	7911.29	1.81879	2
20534883	hsa-mir-324	3.41966	6.21302	1.81686	1
20501283	hsa-miR-323a-5p	2.21666	4.02701	1.8167	2
20517821	hsa-miR-3613-3p	17.2348	31.2964	1.81589	1
20500121	hsa-let-7e-5p	3383.59	6144.12	1.81586	1
20500787	hsa-miR-185-5p	1352.08	2450.93	1.81271	1
20504549	hsa-miR-758-5p	2.04342	3.70226	1.8118	1
20504380	hsa-miR-629-3p	36.3697	65.8342	1.81014	1
20500748	hsa-miR-141-3p	2.73373	4.94321	1.80823	1
20500122	hsa-let-7e-3p	18.4957	33.4418	1.80809	1
20518848	hsa-miR-548aj-3p	1.86557	3.37278	1.8079	1
20500187	hsa-miR-29b-1-5p	524.255	945.447	1.80341	1
20504433	hsa-miR-421	133.832	241.048	1.80113	2
20532715	ACA67	8.81845	15.8723	1.7999	1
20515533	hsa-miR-3131	2.85013	5.12637	1.79865	2
20505755	hsa-miR-889-3p	2.23664	4.01398	1.79465	1
20513193	hsa-miR-2682-5p	1.7889	3.20732	1.7929	1
20537533	hsa-mir-6790	6.98764	12.5264	1.79265	2
20519507	hsa-miR-4695-5p	220.665	392.802	1.78009	1
20537513	hsa-mir-6770-1	2.0774	3.69486	1.7786	1
20538095	hsa-mir-6770-3	2.0774	3.69486	1.7786	1
20538094	hsa-mir-6770-2	2.0774	3.69486	1.7786	1
20504414	hsa-miR-449b-5p	1.79834	3.19733	1.77794	1
20519429	hsa-miR-4649-5p	44.882	79.6581	1.77484	3
20519496	hsa-miR-4688	24.2183	42.968	1.7742	1
20536502	hsa-mir-4285	1.88948	3.34937	1.77264	2
20525699	hsa-miR-6869-5p	3123.25	5535.14	1.77223	3
20538098	SNORA11B	2.37173	4.20112	1.77133	1
20518819	hsa-miR-4444	5.60296	9.92102	1.77067	2
20535376	hsa-mir-628	2.47913	4.38774	1.76987	1
20525533	hsa-miR-6786-5p	1025.25	1813.04	1.76839	1
20525467	hsa-miR-6753-5p	20.7147	36.5321	1.76359	1
20504312	hsa-miR-584-5p	49.04	86.3339	1.76048	1
20500783	hsa-miR-150-3p	21.7678	38.32	1.7604	1
20534233	HBII-239	42.2463	74.3541	1.76001	1
20519663	hsa-miR-4436b-5p	2.6262	4.62113	1.75962	1
20500449	hsa-miR-181c-3p	4.76683	8.38693	1.75944	1
20519463	hsa-miR-4668-5p	15.2042	26.7294	1.75803	1
20534893	hsa-mir-345	4.80831	8.45118	1.75762	1
20536821	hsa-mir-4537	8.70369	15.2805	1.75564	1
20520348	hsa-miR-5095	2.29425	4.01953	1.752	1
20505793	hsa-miR-887-5p	2.40384	4.21129	1.7519	1
20535446	hsa-mir-1271	1.85052	3.2349	1.74811	1
20501246	hsa-miR-380-5p	1.86557	3.26047	1.7477	1
20538121	U103B	29.0105	50.6795	1.74694	2
20538122	U103	29.0105	50.6795	1.74694	2
20518623	hsa-miR-3935	27.8635	48.4548	1.739	1
20520218	hsa-miR-5010-5p	2.02646	3.52207	1.73804	1
20525432	hsa-miR-6735-5p	5.20692	9.02471	1.73322	2
20534828	hsa-mir-30e	3.69685	6.40054	1.73135	1
20506837	hsa-miR-1246	406.846	704.002	1.73039	1
20532571	14qI-6	1.99579	3.44675	1.72701	1
20525711	hsa-miR-6875-5p	5.40116	9.31321	1.7243	1
20500155	hsa-miR-26b-3p	4.09982	7.06178	1.72246	1
20525559	hsa-miR-6799-5p	31.1053	53.5754	1.72239	1
20506781	hsa-miR-1233-5p	145.194	249.619	1.71921	1
20535432	hsa-mir-758	2.20896	3.79368	1.71741	1
20534379	hsa-mir-31	2.00442	3.42138	1.70692	2
20519702	hsa-miR-4800-3p	3.27432	5.58032	1.70427	1
20537087	hsa-mir-5095	118.267	201.479	1.7036	1
20537606	hsa-mir-6860	3.61747	6.16114	1.70317	2
20536992	hsa-mir-4753	1.86411	3.17306	1.70218	1
20525503	hsa-miR-6771-5p	161.334	274.486	1.70135	1
20515637	hsa-miR-3195	54.5501	92.7563	1.70039	1
20534586	hsa-mir-132	1.75242	2.97903	1.69995	1
20537463	hsa-mir-6721	1.71184	2.89858	1.69326	2
20532573	14qI-8	1.82037	3.07933	1.69159	1
20536202	hsa-mir-3123	2.11444	3.57424	1.6904	1
20506777	hsa-miR-1229-3p	2.08564	3.52434	1.68982	1
20534830	hsa-mir-361	1085.81	1832.41	1.68761	1
20522990	hsa-miR-1199-5p	1.97225	3.32545	1.68612	1
20537544	hsa-mir-6800	406.52	683.992	1.68256	1
20518904	hsa-miR-4507	104.62	176.024	1.6825	1
20534320	HBII-85-26	3.29913	5.54401	1.68044	1
20525581	hsa-miR-6810-5p	2.5704	4.31683	1.67944	2
20535134	hsa-mir-485	2.03616	3.41938	1.67933	2
20504299	hsa-miR-575	5.27276	8.82262	1.67325	1
20538117	SNORD127	7.34021	12.2542	1.66947	1
20534886	hsa-mir-335	1.90248	3.1761	1.66945	1
20525619	hsa-miR-6829-5p	8.69195	14.4729	1.66509	1
20534633	hsa-mir-193a	2.01952	3.36077	1.66414	1
20519603	hsa-miR-4746-3p	1.92714	3.20623	1.66372	1
20500755	hsa-miR-145-5p	2.65791	4.41005	1.65922	1
20532678	ACA45	16.5604	27.4146	1.65543	1
20536956	hsa-mir-4722	2.1092	3.48461	1.6521	1
20534245	HBII-382	21.1843	34.9952	1.65194	1
20538289	mgU2-25-61	21.1843	34.9952	1.65194	1
20500188	hsa-miR-29b-3p	1070.46	1767.7	1.65135	1
20525683	hsa-miR-6860	6.91052	11.3823	1.64709	1
20535931	hsa-mir-1538	2.09225	3.44242	1.64532	1
20537543	hsa-mir-6800	421.948	692.902	1.64215	1
20500774	hsa-miR-134-3p	2.03016	3.3286	1.63958	1
20532679	ACA45	16.5604	27.1476	1.63931	1
20500191	hsa-miR-103a-3p	5987.09	9803.7	1.63747	1
20501181	hsa-miR-130b-3p	605.876	991.734	1.63686	2
20532637	ACA24	18.8979	30.8555	1.63275	1
20537257	hsa-mir-6084	2.04748	3.33905	1.63081	2
20515539	hsa-miR-466	1.6524	2.69316	1.62985	1
20505787	hsa-miR-744-5p	191.43	311.633	1.62792	3
20534029	ENSG00000252722	2.15967	3.5136	1.62691	1
20535686	hsa-mir-935	2.57622	4.18429	1.6242	1
20505802	hsa-miR-301b	2.08368	3.38335	1.62373	1
20500149	hsa-miR-24-2-5p	228.834	371.278	1.62248	1
20500196	hsa-miR-107	5598.12	9078.54	1.62171	1
20534538	hsa-mir-221	1.92903	3.12427	1.6196	1
20535133	hsa-mir-484	145.274	235.209	1.61907	1
20504379	hsa-miR-629-5p	132.668	214.089	1.61371	2
20517907	hsa-miR-3656	1112.34	1790.81	1.60995	1
20505801	hsa-miR-760	2.64295	4.25362	1.60942	1
20533064	ENSG00000212338	2.07935	3.34454	1.60846	2
20518442	hsa-miR-3919	1.93825	3.11717	1.60824	1
20532667	ACA39	2.24749	3.60921	1.60589	1
20534598	hsa-mir-140	2.38646	3.83196	1.60571	1
20509228	hsa-miR-1910-5p	5.13964	8.22864	1.60101	1
20536748	hsa-mir-4479	3.39761	5.43151	1.59863	1
20500789	hsa-miR-186-5p	26.6254	42.4807	1.5955	1
20535069	hsa-mir-384	1.9686	3.14081	1.59545	1
20534539	hsa-mir-222	2.66109	4.24386	1.59478	3
20525644	hsa-miR-6840-3p	4.85237	7.73794	1.59467	1
20504289	hsa-miR-551b-5p	26.047	41.4685	1.59206	1
20506711	hsa-miR-1180-5p	2.5234	4.01444	1.59089	1
20519439	hsa-miR-4655-5p	30.5025	48.4436	1.58818	1
20536826	hsa-mir-3960	4.67569	7.42048	1.58703	1
20537466	hsa-mir-6724	2.42167	3.84071	1.58597	2
20503096	hsa-miR-410-5p	2.04875	3.24831	1.5855	1
20504217	hsa-miR-487b-5p	2.2665	3.59268	1.58512	1
20536244	hsa-mir-3150a	2.77181	4.39187	1.58448	1
20532577	14qII-11	1.93233	3.05939	1.58326	1
20500724	hsa-miR-30b-5p	2535.39	4013.71	1.58308	1
20532847	ENSG00000201316	2.18709	3.45942	1.58174	1
20502235	hsa-miR-18b-5p	596.336	943.133	1.58155	1
20532879	ENSG00000201701	2.01505	3.18668	1.58143	1
20519048	hsa-miR-3960	6003.92	9484.26	1.57968	1
20517833	hsa-miR-3620-5p	173.424	273.921	1.57949	1
20534857	hsa-mir-379	2.03853	3.21873	1.57895	1
20506014	hsa-miR-942-3p	2.46724	3.89315	1.57794	1
20501182	hsa-miR-30e-5p	800.946	1259.84	1.57293	1
20525651	hsa-miR-6845-5p	8.81114	13.8375	1.57045	1
20500459	hsa-miR-203a	7.8949	12.3914	1.56954	1
20535176	hsa-mir-520c	2.19943	3.44741	1.56742	1
20537497	hsa-mir-6754	2.86108	4.48363	1.56711	1
20519510	hsa-miR-4697-5p	2.14388	3.35957	1.56705	1
20536028	hsa-mir-2116	1.94036	3.03904	1.56623	1
20523021	hsa-miR-6089	4257.86	6663.05	1.56488	1
20525621	hsa-miR-6830-5p	16.5906	25.9474	1.56399	1
20535314	hsa-mir-574	2.66048	4.15795	1.56285	2
20506813	hsa-miR-1285-3p	25.3378	39.5887	1.56244	1
20517748	hsa-miR-4292	2.38793	3.7304	1.56219	1
20517724	hsa-miR-2355-3p	6.88359	10.7307	1.55888	2
20525733	hsa-miR-6886-5p	3.77473	5.88172	1.55818	1
20525418	hsa-miR-6728-5p	50.963	79.3339	1.5567	1
20534300	HBII-82	1.75111	2.72342	1.55525	1
20526187	hsa-miR-7114-3p	2.35804	3.66423	1.55393	1
20534150	ENSG00000264452	2.70485	4.19904	1.55241	1
20500788	hsa-miR-185-3p	2.44559	3.79497	1.55176	1
20525387	hsa-miR-6511b-3p	2.35804	3.65912	1.55176	1
20535112	hsa-mir-329-2	1.9147	2.9673	1.54975	1
20535412	hsa-mir-654	1.77767	2.74866	1.54621	1
20504310	hsa-miR-582-3p	1.88487	2.91131	1.54457	1
20518812	hsa-miR-548ae	1.9261	2.97436	1.54424	1
20535398	hsa-mir-648	1.922	2.96521	1.54277	1
20538208	U58A	130.842	201.648	1.54116	1
20504323	hsa-miR-589-3p	9.41945	14.5161	1.54108	1
20517752	hsa-miR-4329	1.87723	2.89168	1.5404	1
20535128	hsa-mir-412	2.06285	3.17483	1.53905	1
20525584	hsa-miR-6811-3p	1.66465	2.55858	1.53701	1
20525567	hsa-miR-6803-5p	795.779	1222.83	1.53664	1
20504425	hsa-miR-656-3p	1.88513	2.89534	1.53588	1
20533897	ENSG00000252190	1.91103	2.93327	1.53491	1
20538328	U3-4	564.022	864.515	1.53277	2
20538325	U3-2B	564.022	864.515	1.53277	2
20538326	U3-2	564.022	864.515	1.53277	2
20538327	U3-3	564.022	864.515	1.53277	2
20534229	HBII-202	567.273	869.385	1.53257	1
20504285	hsa-miR-564	3.22329	4.93555	1.53121	1
20518926	hsa-miR-4526	2.42022	3.70414	1.5305	1
20534028	ENSG00000252722	2.15144	3.29183	1.53006	1
20538175	U3	476.002	728.132	1.52968	1
20500769	hsa-miR-126-3p	714.734	1093.21	1.52953	1
20537848	hsa-mir-7108	6.83657	10.4479	1.52824	1
20535119	hsa-mir-409	1.89799	2.89993	1.52789	1
20533089	ENSG00000212432	2.29233	3.501	1.52727	1
20533091	ENSG00000212440	2.29233	3.501	1.52727	1
20533107	ENSG00000212533	2.29233	3.501	1.52727	1
20534381	hsa-mir-33a	2.48964	3.80141	1.52689	1
20507944	hsa-miR-1538	1.81003	2.754	1.52152	1
20517717	hsa-miR-4327	3.43099	5.21905	1.52115	1
20535961	hsa-mir-1910	1.78307	2.71048	1.52012	1
20537990	hsa-mir-7847	1.84241	2.80008	1.51979	1
20534877	hsa-mir-323a	1.94717	2.95788	1.51906	1
20519528	hsa-miR-4708-3p	2.12667	3.22164	1.51487	1
20517742	hsa-miR-4285	1.62316	2.45834	1.51454	1
20533410	ENSG00000238615	1.77733	2.68957	1.51327	1
20533213	ENSG00000238321	2.81092	4.24953	1.5118	1
20523019	hsa-miR-6087	4701.05	7104.06	1.51116	1
20519578	hsa-miR-4733-5p	1.87433	2.83225	1.51107	1
20515612	hsa-miR-3181	2.24456	3.3896	1.51014	1
20532748	ENSG00000199666	2.00945	3.03155	1.50865	1
20525444	hsa-miR-6741-5p	10.2196	15.4176	1.50863	1
20515622	hsa-miR-3187-5p	2.8992	4.36563	1.5058	1
20534374	hsa-mir-28	28.2762	42.5731	1.50562	1
20518897	hsa-miR-4501	2.08564	3.13698	1.50409	1
20535846	hsa-mir-1304	2.1309	3.20493	1.50403	1
20500152	hsa-miR-26a-5p	7860.69	11814.1	1.50293	1
20537549	hsa-mir-6805	2.06811	3.10799	1.50282	1
20533260	ENSG00000238388	16.4642	24.7367	1.50246	1
20538123	U104	584.254	877.223	1.50144	1
